# Supplementary material for: Genomic surveillance reveals a dengue 2 virus epidemic lineage with a marked decrease in sensitivity to Mosnodenvir
Source: Nat Commun. 2024 Oct 9;15:8667. doi: 10.1038/s41467-024-52819-z (PMC11464713; doi:10.1038/s41467-024-52819-z)
Supplement: Supplementary file 4 — Supplementary Data 1 [file 41467_2024_52819_MOESM4_ESM.csv]

AN	Strain	Collection_date
OR804009	MAR4258	2023-04
PP326743	65244	2023-02-14
PP326744	65364	2023-02-18
PP326745	65866	2023-04-18
PP326746	65877	2023-04-19
PP326747	66202	2023-05-11
PP326748	66353	2023-04-04
PP326749	66354	2023-04-18
PP326750	66356	2023-04-24
PP326751	66357	2023-04-25
PP326752	66358	2023-04-25
PP326753	66361	2023-05-11
PP326754	66363	2023-05-12
PP326755	66364	2023-05-19
PP326756	66365	2023-05-22
PP326757	66366	2023-05-20
PP326758	66367	2023-05-19
PP326759	66368	2023-05-23
PP326760	66475	2023-06-06
PP326761	66482	2023-06-06
PP326762	66483	2023-06-07
PP326763	66484	2023-06-06
PP326764	66485	2023-06-07
PP326765	66593	2023-06-09
PP326766	66594	2023-06-13
PP326767	66595	2023-06-12
PP326768	66596	2023-06-12
PP326769	66597	2023-06-13
PP326770	66897	2023-06-21
PP326771	66898	2023-06-22
PP326772	66901	2023-06-27
PP326773	66902	2023-06-26
PP326774	66904	2023-06-27
PP326775	66905	2023-06-27
PP326776	66909	2023-06-29
PP326777	67008	2023-07-03
PP326778	67187	2023-07-03
PP326779	67188	2023-07-03
PP326780	67189	2023-07-05
PP326781	67190	2023-07-05
PP326782	67192	2023-07-06
PP326783	67198	2023-07-07
PP326784	67201	2023-07-11
PP326785	67561	2023-07-26
PP326786	67618	2023-08-02
PP326787	68064	2023-08-09
PP326788	68252	2023-08-23
PP326789	68637	2023-08-16
PP326790	68638	2023-08-19
PP326791	68641	2023-08-17
PP326792	68645	2023-08-21
PP326793	68649	2023-08-17
PP326794	68650	2023-08-23
PP326795	68651	2023-08-19
PP326796	68652	2023-08-18
PP326797	68925	2023-08-23
PP326798	68932	2023-08-24
PP326799	69057	2023-09-03
PP326800	69212	2023-08-29
PP326801	69225	2023-08-30
PP326802	69227	2023-09-06
PP326803	69709	2023-09-05
PP326804	69710	2023-09-05
PP326805	69711	2023-09-07
PP326806	69712	2023-09-07
PP326807	69714	2023-09-09
PP326808	69716	2023-09-11
PP326809	69717	2023-09-12
PP326810	69718	2023-09-12
PP326811	69947	2023-09-18
PP326812	69948	2023-09-18
PP326813	70053	2023-09-26
PP326814	70621	2023-10-12
PP326815	70686	2023-10-12
PP326816	70694	2023-08-29
PP326817	70923	2023-10-21
PP326818	70972	2023-10-24
PP326819	71023	2023-10-05
PP326820	71024	2023-10-06
PP326821	71027	2023-10-05
PP326822	71050	2023-08-07
PP326823	71056	2023-09-12
PP326824	71057	2023-08-24
PP326825	71333	2023-11-01
PP326826	71492	2023-10-24
PP326827	71874	2023-11-20
PP326828	72475	2023-12-13
PP326829	72487	2023-12-14
PP326830	72527	2023-12-11
PP326831	72536	2023-12-19
PP326832	72674	2023-12-28
PP326833	72728	2024-01-03
PP326834	AE-BV-B4	2023-10-16
PP331235	66906	2023-06-27
PP331236	68639	2023-08-17
PP335480	72533	2023-12-14
PP335483	66362	2023-05-12
PP335484	68628	2023-08-22
PP335485	70915	2023-10-16
