# Supplementary material for: Genomic surveillance reveals a dengue 2 virus epidemic lineage with a marked decrease in sensitivity to Mosnodenvir
Source: Nat Commun. 2024 Oct 9;15:8667. doi: 10.1038/s41467-024-52819-z (PMC11464713; doi:10.1038/s41467-024-52819-z)
Supplement: Supplementary file 5 — Supplementary Data 2 [file 41467_2024_52819_MOESM5_ESM.csv]

Accession_number	Geographic_origin	Year	Genotype
PP269912	Viet Nam	2023	II
PP269905	Viet Nam	2022	II
PP269889	Viet Nam	2019	V
PP269883	Viet Nam	2019	V
OR821962	USA	2023	II
OR771147	USA	2023	II
OQ028215	Viet Nam	2019	V
OQ028224	Viet Nam	2019	V
MW512438	Singapore	2015	II
MW512459	Singapore	2016	II
MW946255	Thailand	2005	V
MW946309	Thailand	2004	V
MW946352	Thailand	2007	V
MW946353	Thailand	2004	V
MW946449	Thailand	2014	V
MW946517	Thailand	2005	V
MW946531	Thailand	2010	V
MW946595	Thailand	2005	V
MN448838	Thailand	2010	V
MN448905	Thailand	2009	V
MN448907	Thailand	2009	V
MG779202	Kenya	2017	II
JN819419	Brazil	2000	III
HQ999999	Guatemala	2009	III
FJ810410	Thailand	2001	V
FJ687434	Thailand	2001	V
FJ687435	Thailand	2001	V
FJ687436	Thailand	2001	V
FJ687444	Thailand	2001	V
FJ687445	Thailand	2001	V
FJ687446	Thailand	2001	V
FJ744719	Thailand	2001	V
FJ744720	Thailand	2001	V
FJ744721	Thailand	2001	V
FJ744722	Thailand	2001	V
FJ744723	Thailand	2001	V
FJ639828	Thailand	2001	V
FJ639829	Thailand	2001	V
FJ639830	Thailand	2001	V
