# Supplementary material for: Genomic surveillance reveals a dengue 2 virus epidemic lineage with a marked decrease in sensitivity to Mosnodenvir
Source: Nat Commun. 2024 Oct 9;15:8667. doi: 10.1038/s41467-024-52819-z (PMC11464713; doi:10.1038/s41467-024-52819-z)
Supplement: Supplementary file 7 — Supplementary Data 4 [file 41467_2024_52819_MOESM7_ESM.xlsx]

## Sheet: Table 1
	In vitro antiviral activity against JNJ 1802													In vitro antiviral activity against JNJ A07
	EC50 (µM)													EC50 (µM)
	EC50 (µM) JNJ-1802	DENV-2							DENV-3					EC50 (µM) JNJ-A07	DENV-2							DENV-3
	EXP NUMBER	DENV-2 CNR_25679 (Cosmopolitan)	Martinique France 2023 (Cosmopolitan) V91A	Guadeloupe France 2023 (Cosmopolitan) V91A	Saint Barthelemy France 2023 (Cosmopolitan) V91A	Martinique France 2024 (Cosmopolitan) V91A	DENV-2/PG/BID-V2618/2008 (Asian II) ISA	DENV-2/PG/BID-V2618/2008 (Asian II) ISA V91A	DENV-2/PG/BID-V2618/2008 (G5) ISA	DENV-2/PG/BID-V2618/2008 (G5) ISA V91A				EXP NUMBER	DENV-2 CNR_25679 (Cosmopolitan)	Martinique France 2023 (Cosmopolitan) V91A	Guadeloupe France 2023 (Cosmopolitan) V91A	Saint Barthelemy France 2023 (Cosmopolitan) V91A	Martinique France 2024 (Cosmopolitan) V91A	DENV-2/PG/BID-V2618/2008 (Asian II) ISA	DENV-2/PG/BID-V2618/2008 (Asian II) ISA V91A	DENV-2/PG/BID-V2618/2008 (G5) ISA	DENV-2/PG/BID-V2618/2008 (G5) ISA V91A
	EXP 1	<0,004	0.238459	0.274579	0.321433	0.0990417	<0,004	0.0607387	<0,004	0.117257				EXP 1	<0,004	0.110002	0.0852018	0.0461778	0.0144265	<0,004	0.199678	<0,004	0.0346015
	EXP 2	8.17905e-06	>0,05	>0,05	>0,05	>0,05	8.07656e-05	>0,05	<0,001	0.0526282				EXP 2	6.68966e-05	>0,05	>0,05	>0,05	>0,05	6.90243e-05	>0,05	0.000198524	>0,05
	EXP 3	<0,001	0.297444	0.376199	0.485895	0.248763	<0,001	0.101548	0.00204728	0.125324				EXP 3	-	-	0.0334447	0.0783713	0.0470862	-	-	0.00167255	0.0187007
	EXP 4	<0,001	0.0386126	-	-	-			0.000209246	>0,05				EXP 4	-	-	-	-	-	-	-	0.00160809	>0,05
	Average (µM)	8.17905e-06	0.191505	0.325389	0.403664	0.173902	8.07656e-05	0.0811435	0.00112826	0.0984033				Average (µM)	6.68966e-05	0.110002	0.0593232	0.0622745	0.0307564	6.90243e-05	0.199678	0.00115972	0.0266511
	N	4	4	3	3	3	3	3	4	4				N	2	2	3	3	3	2	2	4	4
	STDEV.S	n.a	0.135653	0.194613	0.116292	0.105869	n.a	0.0288567	0.00129969	0.039847				STDEV.S	n.a	n.a	0.0365977	0.0227643	0.023094	n.a	n.a	0.000833045	0.0112436
	EC90 (µM)													EC90 (µM)
	EC90 (µM) JNJ-1802	DENV-2							DENV-3					EC90 (µM) JNJ-A07	DENV-2							DENV-3
	EXP NUMBER	DENV-2 CNR_25679 (Cosmopolitan)	Martinique France 2023 (Cosmopolitan) V91A	Guadeloupe France 2023 (Cosmopolitan) V91A	Saint Barthelemy France 2023 (Cosmopolitan) V91A	Martinique France 2024 (Cosmopolitan) V91A	DENV-2/PG/BID-V2618/2008 (Asian II) ISA	DENV-2/PG/BID-V2618/2008 (Asian II) ISA V91A	DENV-2/PG/BID-V2618/2008 (G5) ISA	DENV-2/PG/BID-V2618/2008 (G5) ISA V91A				EXP NUMBER	DENV-2 CNR_25679 (Cosmopolitan)	Martinique France 2023 (Cosmopolitan) V91A	Guadeloupe France 2023 (Cosmopolitan) V91A	Saint Barthelemy France 2023 (Cosmopolitan) V91A	Martinique France 2024 (Cosmopolitan) V91A	DENV-2/PG/BID-V2618/2008 (Asian II) ISA	DENV-2/PG/BID-V2618/2008 (Asian II) ISA V91A	DENV-2/PG/BID-V2618/2008 (G5) ISA	DENV-2/PG/BID-V2618/2008 (G5) ISA V91A
	EXP 1	<0,004	0.758688	0.511961	0.452545	0.613396	<0,004	0.196155	<0,004	0.186873				EXP 1	<0,004	0.134848	0.16812	0.089022	0.0939	<0,004	0.823719	<0,004	0.201022
	EXP 2	0.000121842	>0,05	>0,05	>0,05	>0,05	0.000176373	>0,05	<0,001	0.876072				EXP 2	0.000203819	>0,05	>0,05	>0,05	>0,05	0.000252176	>0,05	0.000198524	>0,05
	EXP 3	<0,001	0.42849	0.564494	0.551223	0.652603	<0,001	0.200809	0.00617348	0.220798				EXP 3	-	-	0.0826509	0.146296	0.11799	-	-	0.00365916	0.463025
	EXP 4	<0,001	1.26639	-	-	-	-	-	0.0103208	>0,05				EXP 4	-	-	-	-	-	-	-	0.0100583	>0,05
	Average (µM)	0.000121842	0.817858	0.538228	0.501884	0.632999	0.000176373	0.198482	0.00824716	0.427915				Average (µM)	0.000203819	0.134848	0.125385	0.117659	0.105945	0.000252176	0.823719	0.00463867	0.332023
	N	4	4	3	3	3	3	3	4	4				N	2	2	2	2	2	2	2	4	4
	STDEV.S	n.a	0.422074	0.037147	0.0697756	0.0277237	n.a	0.00329088	0.00293262	0.388486				STDEV.S	n.a	n.a	0.0604355	0.0404985	0.0170342	n.a	n.a	0.00500236	0.185264
	In vitro antiviral activity against control compound NITD008
	EC50 (µM)
	EC50 (µM) NITD008	DENV-2							DENV-3
	EXP NUMBER	DENV-2 CNR_25679 (Cosmopolitan)	Martinique France 2023 (Cosmopolitan) V91A	Guadeloupe France 2023 (Cosmopolitan) V91A	Saint Barthelemy France 2023 (Cosmopolitan) V91A	Martinique France 2024 (Cosmopolitan) V91A	DENV-2/PG/BID-V2618/2008 (Asian II) ISA	DENV-2/PG/BID-V2618/2008 (Asian II) ISA V91A	DENV-2/PG/BID-V2618/2008 (G5) ISA	DENV-2/PG/BID-V2618/2008 (G5) ISA V91A
	EXP 1	1.0975	0.961262	2.2088	0.740851	0.36431	1.85387	1.406	0.342741	0.371135
	EXP 2	0.146874	1.91649	1.31225	1.35549	1.67149	1.0369	0.680312	0.298893	1.21609
	EXP 3	0.767734	0.398702	1.9907	1.62703	1.11978	1.16742	0.608576	0.113497	0.766068
	EXP 4	0.171634	0.311612	-	-	-	0.920493	0.577898	0.845397	0.488561
	EXP 5	1.31797	1.18017	-	-	-	1.47494	2.2385	0.832649	0.0192338
	EXP 6	1.27732	1.97063	-	-	-	-	-	0.0576571	1.52672
	EXP 7	-	-	-	-	-	-	-	0.180174	0.0874334
	EXP 8	-	-	-	-	-	-	-	0.449074	0.107403
	Average (µM)	0.796506	1.12314	1.83725	1.24112	1.05186	1.29072	1.10226	0.39001	0.572831
	N	6	6	3	3	3	5	5	8	8
	STDEV.S	0.530476	0.779074	0.994793	0.722856	0.750796	0.376752	0.563864	0.391981	0.373624

## Sheet: Fig.1
	In vitro antiviral activity against JNJ 1802-Dose response figure
JNJ1802 (µM)	Denv 2 Mart V91A				Denv 2 Asian2 V91A				Denv3 G5 V91A
10	99.93	99.97	99.96		92.36	97.08	94.99		97.16	96.52	97.38
3.33333	99.99	99.99	99.99		94.29	94.51	95.41		97.08	96.51	96.39
1.11111	99.99	99.99	99.99		98.72	98.77	98.19		98.33	98.18	98.59
0.37037	67.82	81.79	56.11		97.39	97.92	98.35		98.44	98.51	98.33
0.123457	0	0	62.59		71.07	77.38	82.84		81.25	40.45	46.55
0.0411523	2.62	29.09	0		41.19	26.42	38.13		0	0	0
0.0137174	0	0	0		0	0	0		0	0	0
0.00457247	0	0	44.73		0	9.24	0		0	0
JNJ1802 (µM)	Denv 2 Toulon				Denv 2 Asian2				Denv3 G5
0.05	99.99	100	99.96		99.26	99.29	99.09		99.4	99.27	99.08
0.01667	99.97	99.99	99.96		99.49	99.28	99.14		98.93	99.22	99.2
0.00556	99.98	99.99	99.99		99.17	98.89	99.36		99.25	99.13	83.92
0.00185	99.98	99.81	99.84		99.43	99.28	99.29		61.26	65.67	5.7
0.00062	95.98	98.25	96.43		99.33	99.48	99.11		36.27	10.12	12.83
0.00021	97.7	98.05	96.55		95.28	89.99	93.66		17.29	21.4	0
7e-05	94.74	84.41	64		72.36	5.94	42.88		32.48	12.92	36.06
2e-05	83.14	63.73	58.88		0	0	0		32.02	37.2	58.47
	In vitro antiviral activity against JNJ A07-Dose response figure
JNJA07 (µM)
10	Denv 2 Mart V91A				Denv 2 Asian2 V91A				Denv3 G5 V91A
3.33333	99.99	99.99	99.98		93.54	98.82	98.96		98.46	97.98	98.54
1.11111	99.98	99.98	99.98		98.41	98.73	98.23		98.01	97.84	97.47
0.37037	99.97	99.97	99.98		97.97	94.2	91.66		96.73	96.84	96.88
0.123457	99.96	99.98	99.97		54.77	82.1	77.1		97.08	96.99	96.74
0.0411523	79.79	74.83	78.31		20.4	61.11	17.7		96.22	96.53	96.51
0.0137174	0	0	0		0	21.24	0.9		32	55.87	41.84
0.00457247	0	0	0		0	0	0		0	0	74.69
	0	0	0		0	0	2.02		0	6.41	54.81
JNJA07 (µM)	Denv 2 Toulon				Denv 2 Asian2				Denv3 G5
0.05	100	100	99.96		98.36	98.61	98.57		99.44	99.37	99.15
0.01667	99.97	99.93	99.91		97.06	98.08	98.06		99.37	99.43	99.42
0.00556	99.87	99.96	99.9		98.4	98.69	98.16		96.42	98.18	99.19
0.00185	96.95	96.79	99.32		98.66	98.12	98.38		71.28	63.76	62.62
0.00062	98.97	77.98	99.82		99.11	99	98.35		73.69	54.26	66.4
0.00021	97.04	92.17	85.47		83.71	84.27	90.79		42.98	37.87	58.79
7e-05	84.96	70.37	0		37.98	63.32	50.88		29.07	10.5	53.64
2e-05	54.79	0	13.94		32.14	19.35	6.58		25.71	32.12	37.28
